# Supplementary material for: The Many Roles of the Rock: A Qualitative Inquiry into the Roles and Responsibilities of Fathers of Children with Brain Tumors
Source: Children (Basel). 2019 Oct 11;6(10):113. doi: 10.3390/children6100113 (PMC6826713; doi:10.3390/children6100113)
Supplement: Supplementary file 1 [file children-06-00113-s001.zip]

Archive with 3 entries (2 files):
- Supplementary Material/
- Supplementary Material/Supplemental Material 1_COREQ_Qual Guidelines.pdf
- Supplementary Material/Supplemental Material 2_Interview Guide.pdf
